# Supplementary material for: Complex nutrient channel phenotypes despite Mendelian inheritance in a Plasmodium falciparum genetic cross
Source: PLoS Pathog. 2020 Feb 18;16(2):e1008363. doi: 10.1371/journal.ppat.1008363 (PMC7048409; doi:10.1371/journal.ppat.1008363)
Supplement: S1 Table — (XLSX) [file ppat.1008363.s005.xlsx]

## Sheet: Gupta et al., Mapped Locus
Table S1: Annotated genes in the mapped locus
Gene ID	Gene Annotation
PF3D7_0301400	Plasmodium exported protein, unknown function
PF3D7_0301500	Plasmodium exported protein, unknown function
PF3D7_0301600	Plasmodium exported protein (hyp1), unknown function
PF3D7_0301700	Plasmodium exported protein, unknown function
PF3D7_0301800	Plasmodium exported protein, unknown function
PF3D7_0301900	conserved protein, unknown function
PF3D7_0302000	pre-mRNA-splicing factor PRP46, putative
PF3D7_0302100	serine/threonine protein kinase
PF3D7_0302200	cytoadherence linked asexual protein 3.2
PF3D7_0302300	erythrocyte membrane protein 1 (PfEMP1), pseudogene
PF3D7_0302400	unspecified product
PF3D7_0302500	cytoadherence linked asexual protein 3.1
PF3D7_0302600	ABC transporter B family member 4, putative
PF3D7_0302700	CDGSH iron-sulfur domain-containing protein, putative
PF3D7_0302800	RNA-binding protein, putative
PF3D7_0302900	exportin-1, putative
PF3D7_0303000	N-ethylmaleimide-sensitive fusion protein
PF3D7_0303100	CLP1 P-loop domain-containing protein, putative
PF3D7_0303200	HAD superfamily protein, putative
PF3D7_0303300	DNA-directed RNA polymerases I, II, and III subunit RPABC2, putative
PF3D7_0303400	palmitoyltransferase DHHC1
PF3D7_0303500	spindle pole body protein, putative
PF3D7_0303600	plasmoredoxin
PF3D7_0303700	lipoamide acyltransferase component of branched-chain alpha-keto acid dehydrogenase complex
PF3D7_0303800	IBR domain protein, putative
PF3D7_0303900	phosphatidylethanolamine-binding protein, putative
PF3D7_0304000	inner membrane complex protein 1a, putative
PF3D7_0304100	inner membrane complex protein 1e, putative
PF3D7_0304200	EH domain-containing protein
PF3D7_0304300	conserved Plasmodium protein, unknown function
PF3D7_0304400	60S ribosomal protein L44
PF3D7_0304500	1-cys-glutaredoxin-like protein-1
PF3D7_0304600	circumsporozoite (CS) protein
