# Supplementary material for: Complex nutrient channel phenotypes despite Mendelian inheritance in a Plasmodium falciparum genetic cross
Source: PLoS Pathog. 2020 Feb 18;16(2):e1008363. doi: 10.1371/journal.ppat.1008363 (PMC7048409; doi:10.1371/journal.ppat.1008363)
Supplement: S2 Table — (XLSX) [file ppat.1008363.s006.xlsx]

## Sheet: Sheet1
Table S2: Primers used in this study.
ID	Sequence (5' to 3')	Use
Primers used for clag3 copy number, plasmid cloning and CRISPR-Cas9 transfections
5UTRClag3.1-F	GTGCAATATATCAAAGTGTACATGCA	Forward primer - clag3.1 presence and clag3 copy number
3UTRClag3.1-R	AAGAAAATAAATGCAAAACAAGTTAGA	Reverse primer - clag3.1 presence and clag3 copy number
5UTRClag3.2-F	GTTGAGTACGCACTAATATGTCAATTTG	Forward primer - clag3.2 presence and clag3 copy number
3UTRClag3.2-R	AACCATAACATTATCATATATGTTAATTACAC	Reverse primer - clag3.2 presence and clag3 copy number
5Apt_c3ko_SpeI-F	CTTTCCGCGGGGAGGACTAGTCACATACACAAACATATATAT	cloning of CRISPR homology arm cassette for producing clag3 knockouts (clag3 sequence underlined)
5Apt_c3ko_AflII-R	TTTTTTTACAAAATGCTTAAGTCATTACATCTATTTTATTAT	cloning of CRISPR homology arm cassette for producing clag3 knockouts (clag3 sequence underlined)
5Apt_313gRNA-F	TAAGTATATAATATTCCTTTTCATTTAAACATAAGGTTTTAGAGCTAGAA	Infusion cloning of sgRNA (CRISPR guide RNA underlined)
5Apt_313gRNA -R	TTCTAGCTCTAAAACCTTATGTTTAAATGAAAAGGAATATTATATACTTA	Infusion cloning of sgRNA (CRISPR guide RNA underlined, reverse complemented)
Primers used in PCR integration checks
p1	GTTGAGTACGCACTAATATGTCAATTTG	integration checks for knockdown parasites
p2	GCTTAATACAATGTAAATAGAAATATTATT	integration checks for knockdown parasites
p3	CTTACTATTTTGTCATCTCTTCTTTGGGTCC	integration checks for knockdown parasites
p4	GGAATACTAAATATATATCCAATGGCCCC	integration checks for knockdown parasites
p5	GCTGCTCTACACCTAGCTTCTGGGCG	integration checks for knockdown parasites
p6	ACATACACATATCTATGTATATATATTTGTGAT	integration checks for knockdown parasites
p7	GTCATGCATAATCAGGTACGTCATAAGGAT	integration checks for knockdown parasites
p8	GAAGCATCCTTTCCCTTAGGAGTTTGACCG	integration checks for knockdown parasites
p9	GCCTGGATCCTAGATAATTACCGGGATGTT	integration checks for knockdown parasites
p10	AAGAAAATAAATGCAAAACAAGTTAGA	integration checks for knockdown parasites
p11	AACCATAACATTATCATATATGTTAATTACAC	integration checks for knockdown parasites
p12	GTGCAATATATCAAAGTGTACATGCA	integration checks for knockdown and CRISPR-Cas9 knockout parasites
p13	ATGGTCATCATCGGTATTGTACAA	integration checks for CRISPR-Cas9 knockout parasites
p14	CAAGTATATATTTTGTTTCTATAAATTGATATCTT	integration checks for CRISPR-Cas9 knockout parasites
p15	CATCATCAAAGATCCTCTTCAGAAATGAGT	integration checks for CRISPR-Cas9 knockout parasites
p16	TTAAGGAGAGGATATTTTAATTTATCTTTT	integration checks for CRISPR-Cas9 knockout parasites
p17	ACTCATTTCTGAAGAGGATCTTTGATGATG	integration checks for CRISPR-Cas9 knockout parasites
p18	CTAATTTTAATACAACAAAATGTCCCAAGG	integration checks for CRISPR-Cas9 knockout parasites
qRT-PCR primers
KC5NLE_RT-F	TCTTTTATGTGAATATCAGGCTGTGGCAAG	Forward primer - KC5 clag3h
KC5NLE_RT-R	GCATGTGTCCAACTAATTCTCATTACTAGA	Reverse primer - KC5 clag3h
7G8_c3.1-F	CATATTTTCTAGTAATGAGAATTAGTTGGA	Forward primer - 7G8 clag3.1
7G8_c3.1_HVR-R	ATAATTACCACCATTACATTGAGAATTAGTACC	Reverse primer - 7G8 clag3.1
Clag3.2_7G8-F	ACCCATAACTACATATTATCTAGTAATG	Forward primer - 7G8 clag3.2
Clag3.2_7G8-R	TTTATTTATAGTACTTGAATTATCAGTATTAG	Reverse primer - 7G8 clag3.2
PS_clag2-F	CTCTTACTACTTATTATCTATCTCTCA	Forward primer - clag2
PS_clag2-R	CCAGGCGTAGGTCCTTTAC	Reverse primer - clag2
Clag8-F_1	GATGATTGTGGTAAAAATGAGGAATTTCTAAATG	Forward primer - clag8
Clag8-R_1	CTTGTGTTATAGCCTTACTATTTGACGATA	Reverse primer - clag8
Clag9-F	TGTTTTATACACTTAAGGCAAGAACAG	Forward primer - clag9
Clag9-R	ATATAATATCCAAAATATGGCCA	Reverse primer - clag9
Rhoph2-F	GACATGATATCCAAAAAGGTAATATCA	Forward primer - rhoph2
PS_Rhoph2-R	ACTAGAAAAATCATATACTGGTTTGTG	Reverse primer - rhoph2
Rhoph3-F	GTAGATGAAGATGCTCACCATG	Forward primer - rhoph3
PS_Rhoph3-R	GTATAATTCTATTTCTAAATCTTGATCCTT	Reverse primer - rhoph3
MSP2-F	GCACCAGAGAATAAAGGTACAGG	Forward primer - msp2
MSP2-R	CCACAGTTTTCTTTGTTACCATCG	Reverse primer - msp2
PF07_0073_ctrl-F	AAGTAGCAGGTCATCGTGGTT	Forward primer - Pf07_0073 housekeeping control
PS_PF07_0073-R	CATAAAAAATGGAGGATATACAGGTAT	Reverse primer - Pf07_0073 housekeeping control
